# Supplementary material for: Integrin β1–rich extracellular vesicles of kidney recruit Fn1+ macrophages to aggravate ischemia-reperfusion–induced inflammation
Source: JCI Insight. 2024 Jan 23;9(2):e169885. doi: 10.1172/jci.insight.169885 (PMC10906229; doi:10.1172/jci.insight.169885)
Supplement: Supporting data values [file jciinsight-9-169885-s222.xls]

## Sheet: Figure 1
Figure 1A					Figure 1C
Scr		BUN			ATN score
Sham	IRI	Sham	IRI		Sham	IRI
13.2	192.8	6.64	63.24		0	2.3
12	146.8	6.72	60.4		0.1	2.8
13.2	142.8	8.04	51.92		0	3.3
10.3	236.4	8.16	72.48		0	2.9
11.2	240.4	5.89	76.76		0.1	3.6
9.6	144	4.92	79.4		0	3.1

## Sheet: Figure 3
Figure 3E			Figure 3G
KIM-1			Positive area of integrin β1
Sham	IRI		Sham	IRI
0.002631	0.756504		26.962	42.147
0.002888	0.859753		34.353	44.866
0.003776	0.705074		32.418	43.843
0.003818	0.692003		22.041	42.534
0.002993	0.702193		35.934	42.075
0.004792	0.644923		28.31	44.194

## Sheet: Figure 4
Figure 4F
THBS-1			pi-NF-κB			IL-6			TNF-α			IL-1β
Sham	IRI		Sham	IRI		Sham	IRI		Sham	IRI		Sham	IRI
0.032667	0.67872		0.282999	0.458159		0.087215	0.1025		0.201644	0.428241		0.246718	0.447949
0.007802	0.394139		0.273333	0.491199		0.075723	0.0851		0.184546	0.447893		0.231849	0.335709
0.006632	0.467896		0.305094	0.357093		0.089654	0.159341		0.17143	0.480303		0.181353	0.293925
0.005689	0.588979		0.321542	0.502845		0.075391	0.142062		0.579496	0.882146		0.203216	0.421902
			0.192881	0.390523		0.065419	0.102189		0.717843	0.874994		0.24923	0.339409
			0.259304	0.303485		0.073219	0.084299		0.470258	0.775618		0.190329	0.323981

## Sheet: Figure 6
Figure 6J
CD86				IL1β				Ccl2				TNFα
Con	Sham-EVs	IRI-EVs		Con	Sham-EVs	IRI-EVs		Con	Sham-EVs	IRI-EVs		Con	Sham-EVs	IRI-EVs
0.970403	86.1761	183.627		0.962717	9.96266	34.4093		0.866897	2.38511	2.98805		0.612154	3.01088	6.52925
2.09906	93.1111	130.995		1.00654	16.1419	31.3701		1.40702	2.04507	4.37422		0.886686	2.2032	3.03336
0.408773	113.186	145.972		1.01001	16.3017	36.0308		1.13451	1.72138	3.76565		0.959233	2.57149	2.94843
0.521761		154.553		1.02073	27.415	44.7084		0.591575	2.26569	3.18197		1.54193	2.2453	3.12179

## Sheet: Figure 7
Figure 7E					Figure 7F					Figure 7J
THBS-1					THBS-1					si-ITGB1
0μg/ml	0.25μg/ml	0.5μg/ml	1μg/ml		0h	24h	48h	72h		NC	siITGB1
0.849595	0.66654	1.22433	2.38027		1.04758	1.26518	2.07251	4.85425		1.35149	0.445698
1.13598	0.676301	1.2764	1.37011		0.894812	0.689509	1.42176	6.34231		0.729512	0.281241
1.01442	0.975725	1.25362	1.60042		1.05761	1.51814	1.5713	5.07684		0.777179	0.28646

## Sheet: Figure 8
Figure 8A					Figure 8B				Figure 8F			Figure 8G				Figure 8H
Scr				ATN scores				Percent of Ly6c2 cell				IL-1β				THBS-1
Sham	IRI+DMSO	IRI+GW4869		Sham	IRI+DMSO	IRI+GW4869		Sham	IRI+DMSO	IRI+GW4869		Sham	IRI+DMSO	IRI+GW4869		Sham	IRI+DMSO	IRI+GW4869
5.2	144.8	101.6		0	2.8	2.7		45.31	81.81	72.67		0.095356	0.733553	0.391862		0.133	4.195	3.044
2.8	199.6	147.2		0.1	2.7	2.8		47.43	82.04	75.81		0.126002	0.743747	0.540519		0.128	4.356	2.103
6.8	223.6	131.2		0.1	3.2	2.2		44.82	80.89	73.23		0.438791	0.640033	0.352833		0.131	3.764	1.745
13.6	142	104.8		0	3.4	2.3			81.64	61.31		0.286312	0.752411	0.519203		0.13	3.252	3.425
10.1	186.4	152.8		0.1	3.3	1.9						0.364598	0.654864	0.406176		0.133	5.237	2.328
9.7	178.4	120.8		0	3	2						0.345727	0.547195	0.418993		0.129	5.915	4.534
BUN												TNF-α
Sham	IRI+DMSO	IRI+GW4869										Sham	IRI+DMSO	IRI+GW4869
0.04	53.88	30.8										0.088384	0.253436	0.118625
0.02	73.04	38										0.0551	0.278989	0.209919
8.88	66.96	37.2										0.082094	0.189146	0.114385
8	54.28	30.68										0.074396	0.273849	0.234594
8.12	68.36	39.68										0.062384	0.177583	0.194583
6.32	57.6	37.8										0.040323	0.234726	0.103285

## Sheet: Supplemental Figure
Figure S2			Figure S4			Figure S5				Figure S8
THBS-1			CXCL-1			Arg-1				IL-1β
Sham	IRI		Sham	IRI		con	sham	IRI		Con	H/R	H/R+THBS-1
0.128	5.163		0.13	2.039		17.42	32.31	63.14		1.00957	1.44522	1.67377
0.134	5.332		0.128	9.217		12.67	32.12	55.41		0.990415	1.19971	1.57348
0.128	2.009		0.128	5.323		14.24	24.9	64.63		1.00002	1.13853	1.27457
0.13	3.484		0.129	5.047
0.314	3.73		0.131	10.901
0.156	3.491		0.134	3.624
			C3							TNF-α
			Sham	IRI						Con	H/R	H/R+THBS-1
			0.14	15.968						1.00011	1.18171	1.23666
			0.135	9.385						0.979669	1.15893	1.33057
			0.129	13.424						1.02022	1.07131	1.11607
			0.129	9.818
			0.143	12.268
			0.128	13.005
			TGF-β
			Sham	IRI
			0.14	4.461
			0.13	4.246
			0.128	1.78
			0.126	2.506
			0.129	1.933
			0.146	2.117
